# Supplementary material for: Using network pharmacology and molecular docking technology, proteomics and experiments were used to verify the effect of Yigu decoction (YGD) on the expression of key genes in osteoporotic mice
Source: Ann Med. 2025 Jan 3;57(1):2449225. doi: 10.1080/07853890.2024.2449225 (PMC11703118; doi:10.1080/07853890.2024.2449225)
Supplement: Supplemental Material [file IANN_A_2449225_SM6634.zip]

Archive with 4 entries (3 files):
- Suppl_Mat/
- Suppl_Mat/Author_Checklist_Full.pdf
- Suppl_Mat/Suppl_Fig.docx
- Suppl_Mat/table S1.csv
