# Supplementary material for: Using network pharmacology and molecular docking technology, proteomics and experiments were used to verify the effect of Yigu decoction (YGD) on the expression of key genes in osteoporotic mice
Source: Ann Med. 2025 Jan 3;57(1):2449225. doi: 10.1080/07853890.2024.2449225 (PMC11703118; doi:10.1080/07853890.2024.2449225)
Supplement: Supplemental Material [file IANN_A_2449225_SM6634.zip › Suppl_Mat/table S1.csv]

AverageShortestPathLength	BetweennessCentrality	ClosenessCentrality	ClusteringCoefficient	Degree	Eccentricity	IsSingleNode	name	NeighborhoodConnectivity	NumberOfDirectedEdges	NumberOfUndirectedEdges	PartnerOfMultiEdgedNodePairs	Radiality	selected	SelfLoops	shared name	Stress	TopologicalCoefficient
2.004424778761062	6.974970634927933E-4	0.4988962472406181	0.7350427350427351	27	4	false	ABCA1	77.62962962962963	0	27	0	0.9933038348082596	false	0	ABCA1	1250	0.3900986413549228
2.0265486725663715	4.008119965352675E-4	0.4934497816593887	0.6996047430830039	23	3	false	PON1	69.56521739130434	0	23	0	0.9931563421828908	false	0	PON1	502	0.35312293092032665
1.8097345132743363	0.0020932146931591554	0.5525672371638142	0.6388384754990926	58	3	false	MPO	73.05172413793103	0	58	0	0.9946017699115043	false	0	MPO	2662	0.34621670207550254
1.8584070796460177	0.005471319951370763	0.5380952380952381	0.5033816425120773	46	3	false	APOB	61.67391304347826	0	46	0	0.9942772861356932	false	0	APOB	6736	0.2909146841673503
1.7035398230088497	0.009248615123069485	0.587012987012987	0.508751902587519	73	3	false	APOE	68.15068493150685	0	73	0	0.9953097345132744	false	0	APOE	8948	0.3097758405977584
1.7433628318584071	0.0058717534467849575	0.5736040609137055	0.5565217391304348	70	3	false	CRP	69.65714285714286	0	70	0	0.9950442477876106	false	0	CRP	6592	0.32550066755674234
1.424778761061947	0.026827918350082577	0.7018633540372671	0.38345864661654133	134	3	false	IL1B	59.73880597014925	0	134	0	0.9971681415929203	false	0	IL1B	27604	0.2690937205862579
2.3628318584070795	3.554122610156299E-4	0.42322097378277157	0.5256410256410257	13	4	false	ABCB11	34.07692307692308	0	13	0	0.9909144542772862	false	0	ABCB11	268	0.25621746674378254
1.5398230088495575	0.011548976910678955	0.6494252873563219	0.48696911196911197	112	3	false	STAT3	65.97321428571429	0	112	0	0.9964011799410029	false	0	STAT3	13486	0.3026294233289646
1.6858407079646018	0.0036030972789391075	0.5931758530183727	0.5900675874228621	83	3	false	ICAM1	71.81927710843374	0	83	0	0.9954277286135692	false	0	ICAM1	6012	0.3356040986375408
1.5442477876106195	0.02367930972382108	0.64756446991404	0.43198338525441327	108	3	false	PPARG	63.53703703703704	0	108	0	0.9963716814159291	false	0	PPARG	19640	0.287497905144964
1.9955752212389382	7.358720750101138E-4	0.5011086474501109	0.719047619047619	21	3	false	HMGCR	70.76190476190476	0	21	0	0.9933628318584071	false	0	HMGCR	1226	0.34350439204808136
1.738938053097345	0.0032977701581287833	0.5750636132315522	0.5866666666666667	75	3	false	VCAM1	70.05333333333333	0	75	0	0.9950737463126844	false	0	VCAM1	4866	0.3335873015873016
1.654867256637168	0.007824471816259976	0.6042780748663102	0.5152036718301779	84	3	false	NOS3	68.97619047619048	0	84	0	0.9956342182890855	false	0	NOS3	8808	0.31352813852813854
1.668141592920354	0.006769978295233423	0.5994694960212201	0.5395965070761819	82	3	false	LEP	71.01219512195122	0	82	0	0.9955457227138642	false	0	LEP	7612	0.3242565987303709
1.8628318584070795	0.0024437788045685335	0.5368171021377672	0.621256038647343	46	3	false	SLC2A4	77.3913043478261	0	46	0	0.9942477876106195	false	0	SLC2A4	3136	0.36678343292808574
1.7212389380530972	0.0054962855324898795	0.5809768637532134	0.5426447574334898	72	4	false	CAV1	71.86111111111111	0	72	0	0.9951917404129794	false	0	CAV1	5622	0.329638124362895
1.5486725663716814	0.013475621415665124	0.6457142857142857	0.4800982800982801	111	3	false	MMP9	65.8018018018018	0	111	0	0.9963421828908554	false	0	MMP9	13392	0.30323410968572256
2.061946902654867	0.0019014868460476898	0.4849785407725322	0.5384615384615384	13	4	false	ABCC1	74.76923076923077	0	13	0	0.9929203539823008	false	0	ABCC1	1568	0.37384615384615383
1.6150442477876106	0.007690440417968683	0.6191780821917808	0.5171052631578947	96	3	false	IL10	68.66666666666667	0	96	0	0.9958997050147492	false	0	IL10	10166	0.31643625192012287
1.7743362831858407	0.002584783648912861	0.5635910224438903	0.6180555555555556	64	3	false	ADIPOQ	74.484375	0	64	0	0.9948377581120944	false	0	ADIPOQ	3730	0.3496919014084507
1.3495575221238938	0.05161189342799139	0.740983606557377	0.334586129753915	150	3	false	AKT1	56.06	0	150	0	0.9976696165191741	false	0	AKT1	37642	0.251390134529148
1.3716814159292035	0.042313040481907684	0.7290322580645162	0.34945677846008505	146	3	false	IL6	57.18493150684932	0	146	0	0.9975221238938053	false	0	IL6	35730	0.2575897815623843
1.424778761061947	0.0426162845324978	0.7018633540372671	0.3702437912964229	133	3	false	INS	59.037593984962406	0	133	0	0.9971681415929203	false	0	INS	32536	0.26474257392359823
1.3584070796460177	0.041987277539934455	0.7361563517915309	0.339860268431697	148	3	false	TNF	56.2972972972973	0	148	0	0.9976106194690266	false	0	TNF	35544	0.25245424796994304
1.9424778761061947	0.0025050555926289923	0.5148063781321185	0.5147783251231527	29	3	false	NR1H4	66.20689655172414	0	29	0	0.9937168141592921	false	0	NR1H4	4190	0.31527093596059114
1.9955752212389382	2.9404541187158853E-4	0.5011086474501109	0.7512315270935961	29	4	false	LDLR	81.27586206896552	0	29	0	0.9933628318584071	false	0	LDLR	436	0.4084214174319875
1.6902654867256637	0.010956492225527697	0.5916230366492147	0.4924812030075188	77	3	false	PPARA	68.71428571428571	0	77	0	0.9953982300884957	false	0	PPARA	12618	0.31376386170906717
1.8805309734513274	0.01281139908217188	0.5317647058823529	0.4645760743321719	42	3	false	ABCB1	70.04761904761905	0	42	0	0.9941297935103245	false	0	ABCB1	13346	0.3319792371925073
2.8053097345132745	7.866273352999016E-6	0.35646687697160884	0.6666666666666666	3	4	false	SLC22A4	23.333333333333332	0	3	0	0.9879646017699114	false	0	SLC22A4	2	0.45751633986928103
1.6415929203539823	0.0065760150961909625	0.6091644204851752	0.5545568039950063	90	3	false	CCND1	69.71111111111111	0	90	0	0.9957227138643068	false	0	CCND1	8484	0.32124935995903736
1.7566371681415929	0.0052889468070101975	0.5692695214105794	0.5706730769230769	65	3	false	NR3C1	74.24615384615385	0	65	0	0.9949557522123894	false	0	NR3C1	6544	0.3437321937321937
2.584070796460177	4.404119869554867E-4	0.386986301369863	0.4642857142857143	8	4	false	OPRD1	23.0	0	8	0	0.9894395280235989	false	0	OPRD1	250	0.25137362637362637
1.9955752212389382	0.002643478665662838	0.5011086474501109	0.42292490118577075	23	3	false	SLC6A4	48.391304347826086	0	23	0	0.9933628318584071	false	0	SLC6A4	2498	0.23816663097022917
1.5	0.020348714518734854	0.6666666666666666	0.4282196146602926	118	3	false	MAPK3	63.08474576271186	0	118	0	0.9966666666666667	false	0	MAPK3	19464	0.2854513382928139
1.7787610619469028	0.005286771921472539	0.5621890547263682	0.5842293906810035	63	4	false	KDR	74.31746031746032	0	63	0	0.9948082595870206	false	0	KDR	5852	0.3472778519507492
1.4513274336283186	0.02915311619781749	0.6890243902439024	0.40723425196850394	128	3	false	TP53	60.8125	0	128	0	0.996991150442478	false	0	TP53	24020	0.27393018018018017
1.6371681415929205	0.010035886287481057	0.6108108108108108	0.508344733242134	86	3	false	ERBB2	67.45348837209302	0	86	0	0.9957522123893805	false	0	ERBB2	9196	0.30384454221663526
1.5044247787610618	0.028339536705242238	0.6647058823529413	0.41124437781109446	116	3	false	EGFR	61.38793103448276	0	116	0	0.9966371681415929	false	0	EGFR	21370	0.2777344359494461
1.7345132743362832	0.002957287872442502	0.576530612244898	0.6580594679186228	72	3	false	BCL2L1	75.93055555555556	0	72	0	0.9951032448377581	false	0	BCL2L1	4160	0.35481568016614745
1.5044247787610618	0.012138804927999585	0.6647058823529413	0.47124332570556826	115	3	false	CASP3	65.80869565217391	0	115	0	0.9966371681415929	false	0	CASP3	15212	0.29510625852992783
2.0088495575221237	8.434938992163002E-4	0.49779735682819387	0.5142857142857142	21	3	false	GSTM1	60.095238095238095	0	21	0	0.9932743362831858	false	0	GSTM1	1244	0.296035655641567
1.7787610619469028	0.0013783054397187217	0.5621890547263682	0.713379164463247	62	3	false	CASP9	79.90322580645162	0	62	0	0.9948082595870206	false	0	CASP9	2472	0.37337955984323185
1.5884955752212389	0.02280483638730981	0.6295264623955432	0.4580265095729013	98	3	false	HSP90AA1	63.857142857142854	0	98	0	0.9960766961651918	false	0	HSP90AA1	17848	0.2902133580705009
1.8628318584070795	0.011343783266248984	0.5368171021377672	0.33681765389082463	42	3	false	CYP3A4	52.04761904761905	0	42	0	0.9942477876106195	false	0	CYP3A4	10620	0.24208194905869324
2.1150442477876106	0.0027171853416765	0.47280334728033474	0.3476190476190476	21	4	false	CYP1A2	34.76190476190476	0	21	0	0.9925663716814159	false	0	CYP1A2	2040	0.1931216931216931
2.084070796460177	0.0030505707952256113	0.47983014861995754	0.38	25	4	false	COMT	35.56	0	25	0	0.9927728613569322	false	0	COMT	2584	0.1932608695652174
1.5309734513274336	0.013777026518060778	0.6531791907514451	0.48957464553794827	110	3	false	PTGS2	67.13636363636364	0	110	0	0.9964601769911504	false	0	PTGS2	14096	0.3024160524160524
2.190265486725664	4.530241342753636E-4	0.4565656565656565	0.4393939393939394	12	4	false	NR1I3	43.75	0	12	0	0.9920648967551623	false	0	NR1I3	622	0.2543604651162791
2.3716814159292037	0.0014753693943160703	0.4216417910447761	0.4095238095238095	15	4	false	ABCC2	28.933333333333334	0	15	0	0.9908554572271386	false	0	ABCC2	780	0.22428940568475453
1.5132743362831858	0.01342229637109588	0.6608187134502924	0.4808259587020649	114	3	false	JUN	66.25438596491227	0	114	0	0.9965781710914454	false	0	JUN	14848	0.2984431800221274
1.6283185840707965	0.007668585343379094	0.6141304347826086	0.5264957264957265	91	3	false	PTEN	68.18681318681318	0	91	0	0.9958112094395281	false	0	PTEN	8990	0.31135531135531136
1.7212389380530972	0.002773559540778633	0.5809768637532134	0.6227027027027027	75	3	false	MAPK8	75.57333333333334	0	75	0	0.9951917404129794	false	0	MAPK8	4020	0.35314641744548286
1.7654867256637168	0.001484017949706991	0.5664160401002506	0.6887620719929763	68	4	false	RELA	78.07352941176471	0	68	0	0.9948967551622419	false	0	RELA	2580	0.3682713651498335
2.084070796460177	0.002373597234261828	0.47983014861995754	0.3201581027667984	23	4	false	OPRM1	36.56521739130435	0	23	0	0.9927728613569322	false	0	OPRM1	2092	0.19764982373678025
1.5442477876106195	0.02136846240553663	0.64756446991404	0.4174454828660436	108	3	false	ESR1	61.80555555555556	0	108	0	0.9963716814159291	false	0	ESR1	18864	0.27966314731020614
2.2212389380530975	0.0010163870169395241	0.450199203187251	0.5147058823529411	17	4	false	HTR2A	34.705882352941174	0	17	0	0.991858407079646	false	0	HTR2A	992	0.21423384168482207
1.592920353982301	0.006484874959940557	0.6277777777777778	0.5497835497835498	99	3	false	HIF1A	70.31313131313131	0	99	0	0.9960471976401181	false	0	HIF1A	8760	0.3210645265439786
1.9026548672566372	0.0034680684502913016	0.5255813953488372	0.5317460317460317	36	3	false	CYP2E1	68.94444444444444	0	36	0	0.9939823008849558	false	0	CYP2E1	5166	0.32520964360587
1.5486725663716814	0.01952541620476426	0.6457142857142857	0.4554752248280727	107	3	false	MYC	63.242990654205606	0	107	0	0.9963421828908554	false	0	MYC	16036	0.28742565845369583
1.4690265486725664	0.02346695704264278	0.680722891566265	0.42892735378966695	124	3	false	VEGFA	62.70161290322581	0	124	0	0.996873156342183	false	0	VEGFA	20418	0.2836812144212524
1.8761061946902655	0.003441390596755173	0.5330188679245282	0.6057585825027686	43	3	false	VDR	78.25581395348837	0	43	0	0.9941592920353982	false	0	VDR	4386	0.3708806348506558
1.7654867256637168	0.024662753579745546	0.5664160401002506	0.4905273937532002	63	3	false	GPT	67.28571428571429	0	63	0	0.9948967551622419	false	0	GPT	23496	0.3115079365079365
2.1327433628318584	2.74832130841143E-4	0.46887966804979253	0.5818181818181818	11	4	false	GPBAR1	64.63636363636364	0	11	0	0.9924483775811209	false	0	GPBAR1	462	0.34750733137829914
1.9026548672566372	0.003265941813048011	0.5255813953488372	0.5525846702317291	34	3	false	GSR	72.41176470588235	0	34	0	0.9939823008849558	false	0	GSR	3774	0.33837273227047826
1.8849557522123894	0.007349174103786697	0.5305164319248826	0.5762483130904184	39	3	false	SOD1	75.61538461538461	0	39	0	0.9941002949852508	false	0	SOD1	9312	0.35500180570603107
1.8849557522123894	0.002981299773446639	0.5305164319248826	0.5667828106852497	42	3	false	DPP4	70.95238095238095	0	42	0	0.9941002949852508	false	0	DPP4	3640	0.3378684807256236
2.1194690265486726	6.580308145875389E-4	0.4718162839248434	0.6416666666666667	16	4	false	F7	56.9375	0	16	0	0.9925368731563422	false	0	F7	1082	0.30777027027027026
2.106194690265487	5.747506323704025E-4	0.47478991596638653	0.5384615384615384	14	3	false	XDH	67.07142857142857	0	14	0	0.9926253687315635	false	0	XDH	814	0.3567629179331307
3.1769911504424777	0.0	0.3147632311977716	0.0	1	5	false	ABCC9	11.0	0	1	0	0.9854867256637168	false	0	ABCC9	0	0.0
2.1814159292035398	0.009503869301640096	0.45841784989858014	0.36363636363636365	11	4	false	KCNQ1	50.36363636363637	0	11	0	0.9921238938053096	false	0	KCNQ1	5492	0.2889237199582027
2.47787610619469	9.222276669134253E-5	0.4035714285714286	0.3333333333333333	7	4	false	ACVR1	43.714285714285715	0	7	0	0.9901474926253687	false	0	ACVR1	60	0.37888198757763975
1.7168141592920354	0.005607096485697954	0.5824742268041238	0.6336842105263157	76	3	false	TGFB1	76.47368421052632	0	76	0	0.9952212389380531	false	0	TGFB1	6940	0.3573536645351697
1.8982300884955752	0.0025259832696338785	0.5268065268065268	0.6553911205073996	44	4	false	SOX9	78.11363636363636	0	44	0	0.9940117994100295	false	0	SOX9	3432	0.37919240953221534
2.004424778761062	0.004096546791475086	0.4988962472406181	0.7427536231884058	24	3	false	ALK	80.625	0	24	0	0.9933038348082596	false	0	ALK	3598	0.40291666666666665
1.9601769911504425	0.0021773487198559127	0.510158013544018	0.5831932773109244	35	4	false	NCOA3	70.62857142857143	0	35	0	0.9935988200589971	false	0	NCOA3	2262	0.353
1.831858407079646	0.0047389113808916595	0.5458937198067633	0.5771324863883848	58	4	false	RUNX2	73.10344827586206	0	58	0	0.9944542772861358	false	0	RUNX2	5076	0.3531567549558554
2.3008849557522124	7.965376562822284E-5	0.4346153846153846	0.7333333333333333	6	4	false	ACVRL1	73.33333333333333	0	6	0	0.9913274336283185	false	0	ACVRL1	170	0.47619047619047616
2.1814159292035398	3.681820545410718E-5	0.45841784989858014	0.8333333333333334	9	4	false	ADA	84.88888888888889	0	9	0	0.9921238938053096	false	0	ADA	28	0.4795982423101067
1.7168141592920354	0.004479046952277039	0.5824742268041238	0.6131062569418734	74	3	false	IL2	75.02702702702703	0	74	0	0.9952212389380531	false	0	IL2	5742	0.34734734734734735
1.7256637168141593	0.0023907014038159575	0.5794871794871794	0.6682710107367642	74	3	false	IFNG	78.08108108108108	0	74	0	0.9951622418879057	false	0	IFNG	4172	0.36486486486486486
2.0486725663716814	2.8022497554369507E-4	0.48812095032397407	0.7427536231884058	24	4	false	ADAM17	87.58333333333333	0	24	0	0.993008849557522	false	0	ADAM17	278	0.45379965457685667
1.6725663716814159	0.005083834729620265	0.5978835978835979	0.5682626538987688	86	3	false	MMP2	71.66279069767442	0	86	0	0.9955162241887905	false	0	MMP2	6250	0.33487285372745057
1.7345132743362832	0.002485393466576597	0.576530612244898	0.6378402107111502	68	3	false	MAPK14	78.16176470588235	0	68	0	0.9951032448377581	false	0	MAPK14	3650	0.35854020507285483
1.8053097345132743	0.0019943949705379625	0.553921568627451	0.6790960451977401	60	4	false	MMP3	78.11666666666666	0	60	0	0.9946312684365781	false	0	MMP3	2652	0.3702211690363349
1.5884955752212389	0.016199400006085968	0.6295264623955432	0.508639099204038	102	3	false	CXCL8	67.82352941176471	0	102	0	0.9960766961651918	false	0	CXCL8	14344	0.31395243282498186
1.845132743362832	8.516148055577878E-4	0.5419664268585132	0.7438316400580551	53	4	false	MMP1	81.9622641509434	0	53	0	0.9943657817109145	false	0	MMP1	1454	0.3921639433059493
2.017699115044248	6.288932045184542E-4	0.4956140350877193	0.6285714285714286	21	3	false	KL	76.80952380952381	0	21	0	0.9932153392330383	false	0	KL	784	0.38213693437574037
1.9734513274336283	4.313067598432387E-4	0.5067264573991032	0.7885057471264367	30	4	false	AREG	91.56666666666666	0	30	0	0.9935103244837759	false	0	AREG	634	0.4510673234811166
1.845132743362832	0.007334480824360426	0.5419664268585132	0.636734693877551	50	4	false	PRKCA	78.62	0	50	0	0.9943657817109145	false	0	PRKCA	7256	0.3708490566037736
2.150442477876106	8.845393862292823E-5	0.46502057613168724	0.7272727272727273	12	4	false	DLL1	74.33333333333333	0	12	0	0.9923303834808259	false	0	DLL1	78	0.4106813996316759
2.0265486725663715	7.27537046126276E-4	0.4934497816593887	0.6103896103896104	22	4	false	FURIN	74.13636363636364	0	22	0	0.9931563421828908	false	0	FURIN	690	0.37068181818181817
1.7079646017699115	0.003421443579834259	0.5854922279792746	0.6382821177341725	74	3	false	HMOX1	76.20270270270271	0	74	0	0.9952802359882007	false	0	HMOX1	4286	0.34955368212248944
1.7212389380530972	0.0062714538484802	0.5809768637532134	0.5981735159817352	73	3	false	SERPINE1	73.56164383561644	0	73	0	0.9951917404129794	false	0	SERPINE1	8672	0.3405631659056317
1.7123893805309736	0.002595984496030963	0.5839793281653747	0.643859649122807	76	3	false	IL4	76.14473684210526	0	76	0	0.9952507374631269	false	0	IL4	4532	0.35416156670746635
2.0132743362831858	0.0011993473761112477	0.4967032967032967	0.5166666666666667	25	4	false	FGF23	64.36	0	25	0	0.9932448377581121	false	0	FGF23	1094	0.32341708542713565
1.654867256637168	0.01836290487671982	0.6042780748663102	0.5206540447504303	84	3	false	CAT	70.03571428571429	0	84	0	0.9956342182890855	false	0	CAT	19858	0.3183441558441558
1.8274336283185841	5.90729595431086E-4	0.5472154963680387	0.7857142857142857	56	3	false	IL1A	81.98214285714286	0	56	0	0.9944837758112095	false	0	IL1A	1192	0.3922590567327409
1.6017699115044248	0.00842966064836784	0.6243093922651933	0.5102040816326531	98	3	false	IGF1	68.73469387755102	0	98	0	0.9959882005899705	false	0	IGF1	9924	0.31529676090619735
1.836283185840708	9.477081018660342E-4	0.544578313253012	0.7330538085255066	54	3	false	SELE	78.03703703703704	0	54	0	0.9944247787610621	false	0	SELE	1856	0.37338295233032076
1.9601769911504425	0.0018740935787417395	0.510158013544018	0.5747126436781609	30	4	false	GHRL	67.7	0	30	0	0.9935988200589971	false	0	GHRL	2310	0.32864077669902914
1.920353982300885	0.005240156892567852	0.5207373271889401	0.46218487394957986	35	4	false	CNR1	60.34285714285714	0	35	0	0.9938643067846606	false	0	CNR1	5478	0.2885850991114149
1.915929203539823	8.218567230486638E-4	0.5219399538106235	0.7091787439613526	46	4	false	CD40LG	76.43478260869566	0	46	0	0.9938938053097345	false	0	CD40LG	1326	0.38217391304347825
2.101769911504425	7.766081837345901E-4	0.47578947368421054	0.7264957264957265	27	4	false	THBD	70.48148148148148	0	27	0	0.9926548672566372	false	0	THBD	1322	0.39375129319263397
1.747787610619469	0.00566008997214492	0.5721518987341773	0.5935030728709394	68	3	false	EDN1	73.05882352941177	0	68	0	0.9950147492625369	false	0	EDN1	6692	0.33980848153214777
1.8672566371681416	6.045127199939114E-4	0.5355450236966824	0.7707070707070707	45	4	false	IGFBP3	87.11111111111111	0	45	0	0.9942182890855458	false	0	IGFBP3	1014	0.4109014675052411
1.7920353982300885	0.0028690764362948352	0.5580246913580247	0.6605222734254992	63	4	false	SPP1	77.4920634920635	0	63	0	0.9947197640117994	false	0	SPP1	2996	0.3672609644173625
1.8584070796460177	0.0017402624119621597	0.5380952380952381	0.7082125603864734	46	4	false	IGF2	83.30434782608695	0	46	0	0.9942772861356932	false	0	IGF2	1898	0.3911002245356195
1.8053097345132743	8.628551158927142E-4	0.553921568627451	0.7231638418079096	60	3	false	IKBKB	79.63333333333334	0	60	0	0.9946312684365781	false	0	IKBKB	1576	0.3792063492063492
2.2079646017699117	1.1349632080378387E-4	0.45290581162324645	0.6666666666666666	12	3	false	MGAM	63.166666666666664	0	12	0	0.9919469026548673	false	0	MGAM	92	0.3782435129740519
1.9513274336283186	0.005078293269469883	0.5124716553287981	0.5024630541871922	29	4	false	ADRB2	70.51724137931035	0	29	0	0.9936578171091446	false	0	ADRB2	5710	0.33740306880052795
1.991150442477876	0.0024861074929687236	0.5022222222222222	0.4827586206896552	29	4	false	OXT	54.758620689655174	0	29	0	0.9933923303834808	false	0	OXT	2516	0.27379310344827584
2.6194690265486726	2.444769748621381E-4	0.38175675675675674	0.5277777777777778	9	4	false	SLC6A2	23.666666666666668	0	9	0	0.9892035398230089	false	0	SLC6A2	114	0.2872628726287263
1.761061946902655	0.0036143244379317247	0.5678391959798995	0.6134152585765489	63	3	false	MDM2	72.44444444444444	0	63	0	0.9949262536873156	false	0	MDM2	4382	0.33384536610343063
1.924778761061947	5.870254160924312E-4	0.5195402298850574	0.7539118065433855	38	4	false	WNT5A	87.02631578947368	0	38	0	0.9938348082595869	false	0	WNT5A	938	0.42245784363822175
1.9026548672566372	0.004905463375630798	0.5255813953488372	0.5780780780780781	37	3	false	NOS1	71.1891891891892	0	37	0	0.9939823008849558	false	0	NOS1	5514	0.33738952222364543
1.8716814159292035	0.012437578615866257	0.5342789598108747	0.44629014396456257	43	3	false	TH	60.81395348837209	0	43	0	0.9941887905604719	false	0	TH	11626	0.28810757191667585
1.8274336283185841	0.007222204126806936	0.5472154963680387	0.4374057315233786	52	3	false	F2	60.75	0	52	0	0.9944837758112095	false	0	F2	7488	0.2852112676056338
1.9601769911504425	0.008508627780160373	0.510158013544018	0.4274193548387097	32	4	false	DLG4	58.40625	0	32	0	0.9935988200589971	false	0	DLG4	8928	0.28630514705882354
2.269911504424779	3.181289268124257E-5	0.4405458089668616	0.6	5	4	false	PDE4D	58.2	0	5	0	0.9915339233038348	false	0	PDE4D	22	0.3570552147239264
1.8849557522123894	0.0016322960651866697	0.5305164319248826	0.6439024390243903	41	3	false	AHR	80.92682926829268	0	41	0	0.9941002949852508	false	0	AHR	2078	0.3835394752051786
2.1327433628318584	4.66243835796372E-4	0.46887966804979253	0.5054945054945055	14	4	false	CYP27B1	55.642857142857146	0	14	0	0.9924483775811209	false	0	CYP27B1	570	0.30240683229813664
2.079646017699115	2.3893902973058114E-4	0.48085106382978726	0.7934782608695652	24	4	false	E2F1	77.375	0	24	0	0.9928023598820059	false	0	E2F1	288	0.41824324324324325
1.8274336283185841	0.0016962339940247459	0.5472154963680387	0.6955102040816327	50	3	false	PGR	80.32	0	50	0	0.9944837758112095	false	0	PGR	2330	0.3735813953488372
1.8628318584070795	0.0017717822361996097	0.5368171021377672	0.6585858585858586	45	4	false	ESR2	82.62222222222222	0	45	0	0.9942477876106195	false	0	ESR2	2476	0.3878977569118414
1.823008849557522	0.0017742205206314728	0.5485436893203883	0.6952104499274311	53	3	false	NFE2L2	81.49056603773585	0	53	0	0.9945132743362832	false	0	NFE2L2	2100	0.38258481707857206
1.8141592920353982	0.003101831589228559	0.551219512195122	0.6535087719298246	57	3	false	AR	76.3157894736842	0	57	0	0.9945722713864308	false	0	AR	3380	0.36168620603641805
1.747787610619469	0.003070971140123609	0.5721518987341773	0.6319881525360977	74	4	false	STAT1	74.94594594594595	0	74	0	0.9950147492625369	false	0	STAT1	3686	0.35688545688545686
1.6991150442477876	0.0079755381878776	0.5885416666666666	0.5242652084757348	77	3	false	MAPK1	68.93506493506493	0	77	0	0.9953392330383481	false	0	MAPK1	7554	0.3176731102998384
1.7035398230088497	0.002550422160300776	0.587012987012987	0.6504381694255112	79	3	false	NFKBIA	76.25316455696202	0	79	0	0.9953097345132744	false	0	NFKBIA	3886	0.3563231988643085
1.8628318584070795	9.8833673940737E-4	0.5368171021377672	0.7126269956458636	53	4	false	NFKB1	78.60377358490567	0	53	0	0.9942477876106195	false	0	NFKB1	1506	0.3834330418775886
2.0132743362831858	2.8036112846172083E-4	0.4967032967032967	0.7186147186147186	22	4	false	SPARC	79.36363636363636	0	22	0	0.9932448377581121	false	0	SPARC	424	0.3928892889288929
1.920353982300885	0.011821130397928896	0.5207373271889401	0.5454545454545454	34	3	false	CTSD	72.20588235294117	0	34	0	0.9938643067846606	false	0	CTSD	8068	0.345341964537011
1.8407079646017699	7.021261895255566E-4	0.5432692307692307	0.7756813417190775	54	4	false	SNAI1	83.64814814814815	0	54	0	0.9943952802359882	false	0	SNAI1	1032	0.40023037391458444
1.9469026548672566	3.338326001716955E-4	0.5136363636363637	0.8079658605974396	38	4	false	IRF1	82.39473684210526	0	38	0	0.9936873156342184	false	0	IRF1	614	0.40992406389107094
1.8539823008849559	8.995215323645237E-4	0.5393794749403341	0.723404255319149	47	3	false	HSPB1	81.97872340425532	0	47	0	0.9943067846607669	false	0	HSPB1	1306	0.38669209152950623
1.9646017699115044	5.34663851104479E-4	0.509009009009009	0.8164642375168691	39	4	false	CCNB1	80.05128205128206	0	39	0	0.9935693215339234	false	0	CCNB1	774	0.4084249084249084
2.0486725663716814	3.0616034778136543E-4	0.48812095032397407	0.638095238095238	21	4	false	MAP2K2	79.38095238095238	0	21	0	0.993008849557522	false	0	MAP2K2	372	0.40500485908649175
2.0486725663716814	3.7414207537423246E-4	0.48812095032397407	0.4175824175824176	14	4	false	TYR	73.64285714285714	0	14	0	0.993008849557522	false	0	TYR	512	0.3645685997171146
2.0353982300884956	0.0031984004261149186	0.49130434782608695	0.4069264069264069	22	4	false	SLC6A3	45.90909090909091	0	22	0	0.9930973451327433	false	0	SLC6A3	2856	0.23399814471243044
1.924778761061947	0.001682912923393632	0.5195402298850574	0.7142857142857143	36	4	false	GJA1	86.38888888888889	0	36	0	0.9938348082595869	false	0	GJA1	1658	0.4153311965811966
2.185840707964602	5.295193045931562E-4	0.4574898785425101	0.5111111111111111	10	4	false	KCNMA1	54.9	0	10	0	0.9920943952802359	false	0	KCNMA1	740	0.3119318181818182
2.0442477876106193	3.166851630415318E-4	0.4891774891774892	0.7973856209150327	18	3	false	HK2	89.22222222222223	0	18	0	0.9930383480825958	false	0	HK2	520	0.4506172839506173
1.9734513274336283	2.2728352411203784E-4	0.5067264573991032	0.8165322580645161	32	3	false	BAX	84.75	0	32	0	0.9935103244837759	false	0	BAX	420	0.42375
2.0530973451327434	1.7939966749622036E-4	0.4870689655172414	0.7533333333333333	25	4	false	NPM1	74.08	0	25	0	0.9929793510324483	false	0	NPM1	242	0.38989473684210524
1.9601769911504425	0.0025934213042411126	0.510158013544018	0.5467980295566502	29	3	false	LRRK2	71.79310344827586	0	29	0	0.9935988200589971	false	0	LRRK2	3082	0.3485102109139605
2.061946902654867	4.8477254084678336E-5	0.4849785407725322	0.9288537549407114	23	4	false	BIRC5	83.17391304347827	0	23	0	0.9929203539823008	false	0	BIRC5	74	0.4377574370709382
1.8628318584070795	5.204517394544566E-4	0.5368171021377672	0.7916666666666666	48	3	false	CXCL10	80.85416666666667	0	48	0	0.9942477876106195	false	0	CXCL10	1106	0.38686204146730463
1.584070796460177	0.014869879338498659	0.6312849162011173	0.477029702970297	101	3	false	FOS	66.20792079207921	0	101	0	0.9961061946902655	false	0	FOS	14632	0.3023192730231927
2.15929203539823	7.865715738276076E-6	0.46311475409836067	0.75	8	4	false	PPARGC1B	85.75	0	8	0	0.9922713864306784	false	0	PPARGC1B	18	0.4685792349726776
2.1106194690265485	1.2707704169451025E-4	0.4737945492662474	0.6153846153846154	14	4	false	EDNRA	81.5	0	14	0	0.9925958702064896	false	0	EDNRA	206	0.42894736842105263
1.7699115044247788	0.003566314815797971	0.565	0.6	65	3	false	GSK3B	75.38461538461539	0	65	0	0.9948672566371681	false	0	GSK3B	4518	0.3539183820873962
1.8053097345132743	0.002108880320934126	0.553921568627451	0.6925227113906359	54	3	false	NOS2	79.87037037037037	0	54	0	0.9946312684365781	false	0	NOS2	2674	0.36977023319615915
1.9601769911504425	0.0012031708956244174	0.510158013544018	0.6084656084656085	28	4	false	CALCA	73.82142857142857	0	28	0	0.9935988200589971	false	0	CALCA	1162	0.3549107142857143
1.915929203539823	0.001808046739645897	0.5219399538106235	0.6882591093117408	39	4	false	F3	74.53846153846153	0	39	0	0.9938938053097345	false	0	F3	2824	0.3600891861761427
1.9646017699115044	5.664198476437069E-4	0.509009009009009	0.7396870554765291	38	4	false	FAS	79.07894736842105	0	38	0	0.9935693215339234	false	0	FAS	830	0.401415976489447
1.9469026548672566	0.0034989604605712953	0.5136363636363637	0.46881720430107526	31	4	false	CALM1	61.41935483870968	0	31	0	0.9936873156342184	false	0	CALM1	3792	0.29528535980148884
1.7256637168141593	0.003746291340687047	0.5794871794871794	0.625694187338023	74	3	false	CASP8	74.97297297297297	0	74	0	0.9951622418879057	false	0	CASP8	5080	0.3503409952008083
2.0486725663716814	3.5265312590638403E-4	0.48812095032397407	0.7843137254901961	18	4	false	PIK3CG	93.72222222222223	0	18	0	0.993008849557522	false	0	PIK3CG	232	0.47334455667789
2.0398230088495577	4.6663785420996415E-4	0.4902386117136659	0.7543859649122807	19	3	false	PTGS1	82.0	0	19	0	0.9930678466076696	false	0	PTGS1	570	0.41414141414141414
1.8805309734513274	5.39760980226939E-4	0.5317647058823529	0.786308973172988	47	3	false	FASLG	82.8936170212766	0	47	0	0.9941297935103245	false	0	FASLG	1070	0.40239619913241065
1.9955752212389382	1.6301271379098105E-4	0.5011086474501109	0.8473118279569892	31	4	false	CASP7	82.38709677419355	0	31	0	0.9933628318584071	false	0	CASP7	304	0.4182086130669723
1.915929203539823	2.976697385831942E-4	0.5219399538106235	0.8164924506387921	42	4	false	CHUK	85.35714285714286	0	42	0	0.9938938053097345	false	0	CHUK	572	0.4184173669467787
2.061946902654867	0.0016657176443856374	0.4849785407725322	0.4714285714285714	21	4	false	GRIN1	49.95238095238095	0	21	0	0.9929203539823008	false	0	GRIN1	1882	0.2601686507936508
1.8938053097345133	6.584824144343382E-4	0.5280373831775701	0.7441860465116279	43	4	false	PLAU	82.3953488372093	0	43	0	0.9940412979351032	false	0	PLAU	1108	0.3961314847942755
1.991150442477876	7.715077257701414E-4	0.5022222222222222	0.7630769230769231	26	3	false	ALOX5	83.76923076923077	0	26	0	0.9933923303834808	false	0	ALOX5	920	0.4146991622239147
2.1238938053097347	2.323856885165575E-4	0.47083333333333327	0.7121212121212122	12	4	false	PAX7	83.41666666666667	0	12	0	0.9925073746312685	false	0	PAX7	204	0.44607843137254904
1.9424778761061947	0.0020536270579348927	0.5148063781321185	0.5885057471264368	30	4	false	ANXA1	77.93333333333334	0	30	0	0.9937168141592921	false	0	ANXA1	2370	0.3711111111111111
2.1194690265486726	4.3035702948408637E-4	0.4718162839248434	0.5955882352941176	17	3	false	PPP3CA	66.05882352941177	0	17	0	0.9925368731563422	false	0	PPP3CA	288	0.36296056884292177
2.0575221238938055	4.222995636708884E-4	0.48602150537634403	0.6666666666666666	25	4	false	ITGB2	72.4	0	25	0	0.9929498525073746	false	0	ITGB2	504	0.37905759162303665
2.066371681415929	2.3292617474931457E-4	0.48394004282655245	0.7662337662337663	22	3	false	BCL2	80.27272727272727	0	22	0	0.9928908554572272	false	0	BCL2	238	0.4247234247234247
1.823008849557522	0.0015035250157810127	0.5485436893203883	0.7241379310344828	58	4	false	CDKN1A	80.01724137931035	0	58	0	0.9945132743362832	false	0	CDKN1A	2428	0.3828576142550734
2.2035398230088497	3.4229192171544647E-4	0.4538152610441767	0.6	10	4	false	CHRNA7	40.4	0	10	0	0.9919764011799411	false	0	CHRNA7	492	0.23352601156069364
1.7433628318584071	0.005538532956893478	0.5736040609137055	0.6164631388511985	67	3	false	CDKN2A	74.67164179104478	0	67	0	0.9950442477876106	false	0	CDKN2A	5666	0.34410894834582845
2.017699115044248	1.8504678143349405E-4	0.4956140350877193	0.8324420677361853	34	4	false	CXCL2	79.97058823529412	0	34	0	0.9932153392330383	false	0	CXCL2	284	0.41869417924237756
1.9336283185840708	9.034907917416863E-4	0.517162471395881	0.7126984126984127	36	4	false	HDAC2	80.38888888888889	0	36	0	0.9937758112094395	false	0	HDAC2	1164	0.3902373247033441
1.9513274336283186	0.005398051340911168	0.5124716553287981	0.42613636363636365	33	4	false	GRIN2B	52.45454545454545	0	33	0	0.9936578171091446	false	0	GRIN2B	6252	0.25587583148558757
1.9469026548672566	0.004929913722927738	0.5136363636363637	0.496551724137931	30	4	false	TRPV1	70.56666666666666	0	30	0	0.9936873156342184	false	0	TRPV1	5720	0.33763955342902713
1.924778761061947	0.0018707588321895975	0.5195402298850574	0.5675675675675675	38	4	false	ITGB3	73.57894736842105	0	38	0	0.9938348082595869	false	0	ITGB3	1732	0.35545385202135776
2.4513274336283186	0.008992197702650773	0.407942238267148	0.42857142857142855	7	4	false	ALDH1A2	36.714285714285715	0	7	0	0.9903244837758113	false	0	ALDH1A2	9820	0.3047619047619048
2.5	5.731573029847857E-4	0.4	0.3333333333333333	7	4	false	GPT2	27.0	0	7	0	0.99	false	0	GPT2	262	0.24415584415584415
3.4469026548672566	0.0	0.2901155327342747	0.0	1	5	false	DHRS3	7.0	0	1	0	0.9836873156342184	false	0	DHRS3	0	0.0
2.752212389380531	9.857115438325029E-6	0.3633440514469453	0.0	2	4	false	PHOX2B	33.5	0	2	0	0.9883185840707964	false	0	PHOX2B	12	0.5508474576271186
1.8628318584070795	0.0015620720520555082	0.5368171021377672	0.7072463768115942	46	3	false	MET	80.30434782608695	0	46	0	0.9942477876106195	false	0	MET	1798	0.3805893261899856
1.991150442477876	3.0000842739621596E-4	0.5022222222222222	0.7586206896551724	30	4	false	FGFR2	75.9	0	30	0	0.9933923303834808	false	0	FGFR2	342	0.38140703517587937
2.3584070796460175	7.24910925678507E-5	0.42401500938086306	0.47619047619047616	7	4	false	PLB1	41.857142857142854	0	7	0	0.9909439528023599	false	0	PLB1	72	0.2968591691995947
2.106194690265487	2.895594186571107E-5	0.47478991596638653	0.8791208791208791	14	4	false	PTGES	94.5	0	14	0	0.9926253687315635	false	0	PTGES	32	0.5
2.1769911504424777	5.652093395914694E-4	0.459349593495935	0.3333333333333333	7	4	false	ANK3	53.0	0	7	0	0.9921533923303834	false	0	ANK3	570	0.29529130087789307
2.685840707964602	3.7327120047243406E-4	0.3723228995057661	0.4642857142857143	8	5	false	KCNA2	20.625	0	8	0	0.9887610619469026	false	0	KCNA2	110	0.2904929577464789
2.517699115044248	1.332830794357718E-5	0.39718804920913886	0.8	6	4	false	UTS2	39.5	0	6	0	0.989882005899705	false	0	UTS2	10	0.3691588785046729
2.0530973451327434	4.320870645542177E-4	0.4870689655172414	0.7507692307692307	26	4	false	RIPK1	77.57692307692308	0	26	0	0.9929793510324483	false	0	RIPK1	488	0.4082995951417004
2.2079646017699117	0.0	0.45290581162324645	1.0	8	4	false	SLPI	110.375	0	8	0	0.9919469026548673	false	0	SLPI	0	0.6343390804597702
2.247787610619469	2.3244273273274245E-4	0.4448818897637795	0.7857142857142857	8	3	false	CPT2	70.5	0	8	0	0.9916814159292036	false	0	CPT2	254	0.4351851851851852
2.482300884955752	5.55922403146101E-4	0.4028520499108734	0.5555555555555556	10	4	false	F11	31.7	0	10	0	0.990117994100295	false	0	F11	378	0.27964601769911507
2.1814159292035398	0.0011259441455039468	0.45841784989858014	0.41904761904761906	15	4	false	GC	40.13333333333333	0	15	0	0.9921238938053096	false	0	GC	754	0.23469785575048732
2.0088495575221237	9.938771945272019E-4	0.49779735682819387	0.6666666666666666	30	4	false	PLAT	71.26666666666667	0	30	0	0.9932743362831858	false	0	PLAT	888	0.36360544217687074
2.168141592920354	4.3822804978735824E-5	0.46122448979591835	0.7555555555555555	10	4	false	CYP11A1	67.0	0	10	0	0.9922123893805309	false	0	CYP11A1	74	0.3743016759776536
2.336283185840708	8.248685934267922E-6	0.42803030303030304	0.8571428571428571	7	4	false	KHDRBS1	76.57142857142857	0	7	0	0.9910914454277286	false	0	KHDRBS1	16	0.5244618395303327
2.106194690265487	1.252572318625176E-4	0.47478991596638653	0.6	15	4	false	TRIM24	72.6	0	15	0	0.9926253687315635	false	0	TRIM24	162	0.3861702127659574
2.2610619469026547	4.411512722143024E-5	0.4422700587084149	0.5833333333333334	9	4	false	HAS2	68.11111111111111	0	9	0	0.9915929203539823	false	0	HAS2	68	0.42569444444444443
2.5707964601769913	4.995530971550957E-5	0.38898450946643714	0.6	5	4	false	ATP13A2	33.4	0	5	0	0.9895280235988202	false	0	ATP13A2	52	0.34791666666666665
2.5	0.0	0.4	0.0	1	4	false	B4GALT1	116.0	0	1	0	0.99	false	0	B4GALT1	0	0.0
1.9292035398230087	3.3323506315986496E-4	0.518348623853211	0.8002699055330634	39	4	false	PRKCD	86.0	0	39	0	0.9938053097345132	false	0	PRKCD	488	0.4215686274509804
2.274336283185841	2.3626471542551253E-4	0.43968871595330733	0.2	6	4	false	CA2	48.666666666666664	0	6	0	0.991504424778761	false	0	CA2	164	0.303125
2.2610619469026547	2.690338028929338E-4	0.4422700587084149	0.5277777777777778	9	4	false	CYP24A1	39.666666666666664	0	9	0	0.9915929203539823	false	0	CYP24A1	182	0.24791666666666667
2.163716814159292	1.5213090486201593E-4	0.4621676891615542	0.5714285714285714	8	4	false	CALCR	77.875	0	8	0	0.9922418879056046	false	0	CALCR	112	0.4255464480874317
2.1548672566371683	7.511378194737969E-4	0.46406570841889117	0.6181818181818182	11	4	false	TRPA1	63.27272727272727	0	11	0	0.9923008849557522	false	0	TRPA1	1020	0.3495730788548468
1.9955752212389382	0.003398025841005832	0.5011086474501109	0.5105820105820106	28	4	false	CRH	58.57142857142857	0	28	0	0.9933628318584071	false	0	CRH	4554	0.29285714285714287
2.1150442477876106	0.0013325052349916196	0.47280334728033474	0.6047619047619047	21	4	false	COL3A1	67.33333333333333	0	21	0	0.9925663716814159	false	0	COL3A1	1252	0.3738095238095238
2.3053097345132745	2.551746780244915E-4	0.43378119001919385	0.6111111111111112	9	4	false	PCNA	60.333333333333336	0	9	0	0.9912979351032447	false	0	PCNA	140	0.4041759880686055
2.1238938053097347	3.291879423364957E-5	0.47083333333333327	0.9177489177489178	22	4	false	CXCL11	81.81818181818181	0	22	0	0.9925073746312685	false	0	CXCL11	54	0.4570848146267141
2.2168141592920354	3.676075392267955E-5	0.45109780439121755	0.8676470588235294	17	4	false	ITGAL	77.29411764705883	0	17	0	0.9918879056047198	false	0	ITGAL	38	0.474197040779502
2.1415929203539825	4.379551941025865E-6	0.4669421487603305	0.9454545454545454	11	4	false	KDM6B	91.45454545454545	0	11	0	0.9923893805309735	false	0	KDM6B	12	0.49703557312252966
2.2920353982300883	4.935700927371932E-6	0.4362934362934363	0.6666666666666666	4	4	false	CNR2	64.75	0	4	0	0.991386430678466	false	0	CNR2	4	0.4124203821656051
2.314159292035398	1.8575286364338488E-4	0.4321223709369025	0.5238095238095238	7	4	false	OPRK1	37.142857142857146	0	7	0	0.9912389380530975	false	0	OPRK1	254	0.24666666666666667
2.2035398230088497	8.356692004793785E-5	0.4538152610441767	0.38095238095238093	7	4	false	TPO	63.42857142857143	0	7	0	0.9919764011799411	false	0	TPO	64	0.36244897959183675
2.915929203539823	0.0	0.34294385432473445	0.0	1	4	false	PCSK6	34.0	0	1	0	0.9872271386430678	false	0	PCSK6	0	0.0
2.584070796460177	0.0	0.386986301369863	0.0	1	4	false	NARS2	102.0	0	1	0	0.9894395280235989	false	0	NARS2	0	0.0
2.185840707964602	2.4771059001948395E-4	0.4574898785425101	0.6515151515151515	12	4	false	F10	52.5	0	12	0	0.9920943952802359	false	0	F10	416	0.3017241379310345
2.756637168141593	0.0	0.362760834670947	1.0	2	5	false	DGKI	41.0	0	2	0	0.9882890855457227	false	0	DGKI	0	0.6307692307692307
2.769911504424779	0.0	0.36102236421725237	1.0	4	4	false	GRIN2D	30.75	0	4	0	0.9882005899705014	false	0	GRIN2D	0	0.5211864406779662
2.584070796460177	0.0	0.386986301369863	0.0	1	4	false	EIF6	98.0	0	1	0	0.9894395280235989	false	0	EIF6	0	0.0
2.393805309734513	1.8454140531341606E-4	0.4177449168207024	0.16666666666666666	4	4	false	SHMT2	46.5	0	4	0	0.9907079646017699	false	0	SHMT2	158	0.3458646616541353
2.752212389380531	0.0	0.3633440514469453	1.0	2	4	false	SLC25A13	35.0	0	2	0	0.9883185840707964	false	0	SLC25A13	0	0.546875
2.163716814159292	0.009363610787804465	0.4621676891615542	0.5164835164835165	14	4	false	PRKAA1	60.857142857142854	0	14	0	0.9922418879056046	false	0	PRKAA1	6932	0.34893267651888343
2.252212389380531	5.047352280801901E-4	0.4440078585461689	0.2	6	4	false	HRH1	38.666666666666664	0	6	0	0.9916519174041298	false	0	HRH1	400	0.23415132924335377
3.15929203539823	0.0	0.31652661064425774	0.0	1	5	false	HRH2	14.0	0	1	0	0.9856047197640118	false	0	HRH2	0	0.0
